# Supplementary material for: Structural and Functional Analysis of the MADS-Box Genes Reveals Their Functions in Cold Stress Responses and Flower Development in Tea Plant (Camellia sinensis)
Source: Plants (Basel). 2023 Aug 13;12(16):2929. doi: 10.3390/plants12162929 (PMC10458798; doi:10.3390/plants12162929)
Supplement: Supplementary file 1 [file plants-12-02929-s001.zip]

Archive with 5 entries (4 files):
- plants-2499603-supplementary/
- plants-2499603-supplementary/.DS_Store
- plants-2499603-supplementary/Supplimenatry Figure S2.pdf
- plants-2499603-supplementary/Supplimentary Data Sheet_8.1.xlsx
- plants-2499603-supplementary/Supplimentary Figure S1.pdf
