# Supplementary material for: Structural and Functional Analysis of the MADS-Box Genes Reveals Their Functions in Cold Stress Responses and Flower Development in Tea Plant (Camellia sinensis)
Source: Plants (Basel). 2023 Aug 13;12(16):2929. doi: 10.3390/plants12162929 (PMC10458798; doi:10.3390/plants12162929)
Supplement: Supplementary file 1 [file plants-12-02929-s001.zip › plants-2499603-supplementary/Supplimentary Data Sheet_8.1.xlsx]

## Sheet: Supplementary Table S1
Table S1. A preliminary protein set of tea plant MADS-box genes
Gene ID	Pfam IDs	type I/II
CSS0031416.1	PF00319	type II
CSS0032023.1	PF00319	type II
CSS0032065.1	PF00319	type I
CSS0003049.1	PF00319	type II
CSS0032546.1	PF00319	type II
CSS0033417.1	PF00319	type II
CSS0034006.1	PF00319	type II
CSS0034462.1	PF00319	type I
CSS0035363.1	PF00319	type II
CSS0035867.1	PF00319	type I
CSS0035873.1	PF00319	type I
CSS0036324.1	PF00319	type I
CSS0038977.1	PF00319	type II
CSS0003429.1	PF00319	type I
CSS0039229.1	PF00319	type II
CSS0039249.1	PF00319	type I
CSS0039576.1	PF00319	type I
CSS0039657.1	PF00319	type I
CSS0040451.1	PF00319	type I
CSS0040885.1	PF00319	type II
CSS0041561.1	PF00319	type II
CSS0042830.1	PF00319	type I
CSS0043124.1	PF00319	type II
CSS0003566.1	PF00319	type I
CSS0043640.1	PF00319	type II
CSS0043673.1	PF00319	type I
CSS0044339.1	PF00319	type I
CSS0045077.1	PF00319	type II
CSS0045395.1	PF00319	type II
CSS0046201.1	PF00319	type II
CSS0003670.1	PF00319	type I
CSS0046922.1	PF00319	type II
CSS0047056.1	PF00319	type I
CSS0047438.1	PF00319	type I
CSS0048320.1	PF00319	type I
CSS0048763.1	PF00319	type I
CSS0049268.1	PF00319	type I
CSS0050311.1	PF00319	type II
CSS0000452.1	PF00319	type I
CSS0006714.1	PF00319	type I
CSS0007618.1	PF00319	type I
CSS0008018.1	PF00319	type I
CSS0008388.1	PF00319	type I
CSS0000825.1	PF00319	type II
CSS0009440.1	PF00319	type II
CSS0011968.1	PF00319	type I
CSS0012111.1	PF00319	type II
CSS0012311.1	PF00319	type I
CSS0013128.1	PF00319	type I
CSS0013985.1	PF00319	type I
CSS0014520.1	PF00319	type I
CSS0014601.1	PF00319	type II
CSS0000924.1	PF00319	type I
CSS0016210.1	PF00319	type I
CSS0019303.1	PF00319	type I
CSS0019629.1	PF00319	type I
CSS0019635.1	PF00319	type II
CSS0020150.1	PF00319	type I
CSS0020566.1	PF00319	type I
CSS0020770.1	PF00319	type I
CSS0021382.1	PF00319	type I
CSS0022233.1	PF00319	type I
CSS0001766.1	PF00319	type II
CSS0022454.1	PF00319	type I
CSS0023763.1	PF00319	type II
CSS0024405.1	PF00319	type I
CSS0024802.1	PF00319	type II
CSS0025868.1	PF00319	type I
CSS0026210.1	PF00319	type II
CSS0026794.1	PF00319	type I
CSS0027756.1	PF00319	type II
CSS0028822.1	PF00319	type I
CSS0029060.1	PF00319	type I
CSS0029498.1	PF00319	type I
CSS0029942.1	PF00319	type I
CSS0030053.1	PF00319	type I
CSS0030150.1	PF00319	type I
CSS0009687.1	PF00319	type I
CSS0036006.1	PF00319	type I
CSS0034772.1	PF01486	type II
CSS0035434.1	PF01486	type II
CSS0042518.1	PF01486	type II
CSS0050406.1	PF01486	type II
CSS0006612.1	PF01486	type II
CSS0009886.1	PF01486	type II
CSS0013866.1	PF01486	type II
CSS0016920.1	PF01486	type II
CSS0002234.1	PF00319; PF01486	type II
CSS0028066.1	PF00319; PF01486	type II
CSS0028905.1	PF00319; PF01486	type II
CSS0030154.1	PF00319; PF01486	type II
CSS0031383.1	PF00319; PF01486	type II
CSS0032233.1	PF00319; PF01486	type II
CSS0003060.1	PF00319; PF01486	type II
CSS0034367.1	PF00319; PF01486	type II
CSS0003338.1	PF00319; PF01486	type II
CSS0036789.1	PF00319; PF01486	type II
CSS0037110.1	PF00319; PF01486	type II
CSS0037577.1	PF00319; PF01486	type II
CSS0037962.1	PF00319; PF01486	type II
CSS0039724.1	PF00319; PF01486	type II
CSS0042893.1	PF00319; PF01486	type II
CSS0043333.1	PF00319; PF01486	type II
CSS0043547.1	PF00319; PF01486	type II
CSS0046108.1	PF00319; PF01486	type II
CSS0048771.1	PF00319; PF01486	type II
CSS0003691.1	PF00319; PF01486	type II
CSS0049884.1	PF00319; PF01486	type II
CSS0003703.1	PF00319; PF01486	type II
CSS0003808.1	PF00319; PF01486	type II
CSS0004072.1	PF00319; PF01486	type II
CSS0006041.1	PF00319; PF01486	type II
CSS0007500.1	PF00319; PF01486	type II
CSS0000556.1	PF00319; PF01486	type II
CSS0008173.1	PF00319; PF01486	type II
CSS0008613.1	PF00319; PF01486	type II
CSS0009372.1	PF00319; PF01486	type II
CSS0010938.1	PF00319; PF01486	type II
CSS0000859.1	PF00319; PF01486	type II
CSS0012962.1	PF00319; PF01486	type II
CSS0013221.1	PF00319; PF01486	type II
CSS0014269.1	PF00319; PF01486	type II
CSS0016295.1	PF00319; PF01486	type II
CSS0016985.1	PF00319; PF01486	type II
CSS0019120.1	PF00319; PF01486	type II
CSS0000974.1	PF00319; PF01486	type II
CSS0021126.1	PF00319; PF01486	type II
CSS0022940.1	PF00319; PF01486	type II
CSS0023085.1	PF00319; PF01486	type II
CSS0023376.1	PF00319; PF01486	type II
CSS0025728.1	PF00319; PF01486	type II

## Sheet: Supplementary Table S2
Table S2. Known and novel MADS-box gene loci predicted by using a nucleotide-based HMM
Gene ID	Chromosome	Domain Start	Domain Stop	Domain Length	Domain E-value	Strand	Chromosome Start	Chromosome Stop	Gene Name	clade	Previous version (2018）
CSS0000452.1	Chr10	68651526	68651956	182	9.3e-40	+	68651500	68652378	CsMADS1A1a-9	Mα	TEA028219.1
CSS0000556.1	Contig1223	230762	230944	461	2e-20	+	230762	250854	CsAP1	AP1
CSS0000825.1	Chr3	163945664	163945851	233	1.3e-26	+	163945088	163948059	CsSOC1a-3	SOC1	TEA015530.1
CSS0000859.1	Chr3	169222361	169222543	233	1.3e-26	+	169222361	169268607	CsAGL6	AGL6
CSS0000924.1	Chr2	158767259	158766795	184	3.2e-29	-	158772676	158765891	CsMADS1G1b-11	Mγ
CSS0001766.1	Chr3	31377603	31377410	196	9.8e-28	-	31309056	31308865	CsANR1c	ANR1
CSS0002234.1	Chr13	126589109	126589482	182	1.3e-33	+	126588940	126601677	CsAGL12	AGL12	TEA014153.1
CSS0003049.1	Chr4	35350695	35350516	269	1.7e-26	-	35350695	35332287	CsMADSD1c	MIKC*	TEA018653.1
CSS0003060.1	Chr7	70848234	70848425	410	6.1e-25	+	70848005	70856423	CsAG1	AG	TEA016511.1
CSS0003338.1	Chr2	25411788	25411970	186	2.1e-28	+	25411788	25428676	CsANR1b-3	ANR1	TEA008962.1
CSS0003429.1	Chr15	73966637	73966227	182	4e-33	-	73966652	73966038	CsMADS1G1a-1	Mγ
CSS0003566.1	Chr2	170997093	170997557	192	6.2e-28	+	170997093	170998184	CsMADS1G1b-17	Mγ
CSS0003670.1	Chr2	148081222	148081697	187	2.6e-28	+	148081204	148081863	CsMADS1A1b-1	Mα
CSS0003691.1	Chr13	119048925	119048743	182	1.5e-34	-	119048925	119033281	CsSVP3a	SVP	TEA011289.1
CSS0003703.1	Chr15	98656379	98656561	182	2e-31	+	98656379	98681621	CsSEP1b	SEP	TEA030619.1
CSS0004072.1	Chr6	101310379	101310561	331	2.2e-26	+	101310379	101354290	CsSOC1a-1	SOC1	TEA024519.1
CSS0006041.1	Chr13	113211420	113211238	182	1.3e-34	-	113211420	113190647	CsANR1d-4	ANR1
CSS0006714.1	Contig688	433021	432547	464	1.3e-18	-	433045	432386	CsMADS1A1a-5	Mα	TEA018130.1
CSS0007500.1	Chr2	26070626	26070808	186	2.4e-28	+	26070626	26087044	CsANR1b-2	ANR1
CSS0007618.1	Contig688	473513	473032	464	8.3e-18	-	473533	472874	CsMADS1A1a-6	Mα	TEA007678.1
CSS0008018.1	Chr2	170566204	170565740	184	3.6e-29	-	170566204	170565113	CsMADS1G1b-18	Mγ
CSS0008173.1	Chr9	94246827	94247058	452	2.5e-22	+	94243168	94268980	CsSVP2	SVP	TEA014556.1
CSS0008388.1	Chr8	63419872	63420347	431	1.1e-23	+	63419847	63420506	CsMADS1A1a-1	Mα	TEA008218.1
CSS0009372.1	Chr8	75223914	75223732	426	1.5e-24	-	75224577	75185557	CsAG2a	AG	TEA005547.1
CSS0009687.1	Chr2	170464160	170464644	191	4.9e-28	+	170464181	170464600	CsMADS1G1b-2	Mγ
CSS0010938.1	Chr3	33008625	33008443	206	1.6e-27	-	33008625	32991973	CsSVP3b	SVP	TEA001848.1
CSS0011968.1	Chr11	18899475	18899942	182	7.6e-38	+	18899457	18900116	CsMADS1A1b-3	Mα
CSS0012111.1	Chr9	96385273	96385459	454	3e-21	+	96385273	96386159	CsANR1a-2	ANR1
CSS0012311.1	Chr2	158718564	158718101	184	2.2e-29	-	158718564	158717473	CsMADS1G1b-10	Mγ
CSS0012962.1	Chr2	73339021	73338839	182	1e-29	-	73339021	73334422	CsSEP1a	SEP
CSS0013128.1	Contig727	109323	109706	464	2.6e-17	+	109306	109975	CsMADS1A3f	Mα	TEA018487.1
CSS0013221.1	Chr4	59873104	59872920	269	1.4e-26	-	59873150	59865962	CsPI1	PI	TEA031282.1
CSS0013985.1	Chr2	170050626	170051088	188	3.1e-28	+	170050626	170051657	CsMADS1G1b-14	Mγ
CSS0014269.1	Chr2	43271367	43271185	182	8.2e-30	-	43271367	43270415	CsTM6b	TM6	TEA032030.1
CSS0014520.1	Chr8	63416031	63416513	430	3e-24	+	63416011	63416736	CsMADS1A1a-7	Mα	TEA016742.1
CSS0016210.1	Contig1235	112926	113393	461	6.7e-20	+	112899	113672	CsMADS1A2h	Mα	TEA001878.1
CSS0016295.1	Chr14	50556967	50556782	182	1.3e-33	-	50556967	50534388	CsSOC1c-1	SOC1	TEA027985.1
CSS0019120.1	Chr13	114851604	114851786	182	4.7e-34	+	114851604	114867156	CsANR1d-2	ANR1
CSS0019303.1	Chr9	11534453	11534122	439	5e-23	-	11534453	11534086	CsMADS1G1a-8	Mγ
CSS0019629.1	Chr2	170090190	170090654	191	3.1e-28	+	170090190	170091281	CsMADS1G1b-19	Mγ
CSS0019635.1	Chr2	64901863	64902104	186	2.4e-28	+	64901863	64903490	CsMADSD1a	MIKC*
CSS0020150.1	Chr15	74034279	74033888	182	7.8e-32	-	74034264	74033851	CsMADS1G1a-3	Mγ
CSS0020566.1	Chr15	74146857	74147295	182	4.1e-31	+	74146843	74147514	CsMADS1G1a-7	Mγ
CSS0020770.1	Chr2	169166308	169166787	188	3e-28	+	169166329	169166810	CsMADS1G1b-7	Mγ
CSS0021382.1	Chr3	25817335	25816865	193	6.2e-28	-	25817353	25816694	CsMADS1A1b-4	Mα	TEA029298.1
CSS0022233.1	Chr2	170669017	170668532	184	6.5e-29	-	170668996	170668509	CsMADS1G1b-1	Mγ
CSS0022454.1	Chr3	25238315	25238733	206	5e-27	+	25238290	25239276	CsMADS1A1a-10	Mα	TEA010972.1
CSS0022940.1	Chr9	64082508	64082693	449	2.3e-22	+	64082508	64085454	CsPI2	PI	TEA003573.1
CSS0023085.1	Chr10	108984993	108985471	180	9.3e-42	+	108984856	108987273	CsFUL1c	FUL
CSS0023763.1	Chr12	135084136	135084318	182	2e-37	+	135084136	135084624	CsMADSD2d	MIKC*	TEA029736.1
CSS0024405.1	Chr1	183413316	183413765	177	2.8e-42	+	183413301	183414096	CsMADS1A3g	Mα
CSS0024802.1	Chr7	48111465	48111647	418	1.5e-24	+	48111456	48114815	CsMADSD3	MIKC*	TEA027762.1
CSS0025728.1	Chr4	10260825	10260345	241	1.3e-26	-	10260855	10257773	CsAP3	AP3	TEA008666.1
CSS0025868.1	Chr15	74186695	74187130	182	8.2e-31	+	74186745	74187161	CsMADS1G1a-5	Mγ
CSS0026210.1	Chr2	76880915	76880733	182	1e-29	-	76881375	76874781	CsMADSD2a	MIKC*	TEA006583.1
CSS0026794.1	Chr15	30027128	30026689	182	2.2e-33	-	30027142	30026441	CsMADS1G1a-6	Mγ
CSS0028066.1	Chr10	5312835	5313023	182	3.1e-40	+	5312835	5327719	CsSEP3a	SEP
CSS0028822.1	Chr2	170589977	170589514	184	6.4e-29	-	170589977	170589147	CsMADS1G1b-15	Mγ
CSS0028905.1	Chr6	101656502	101656684	373	2.7e-26	+	101656502	101693313	CsSOC1a-5	SOC1
CSS0029060.1	Chr2	170346545	170347030	191	4.3e-28	+	170346527	170347453	CsMADS1G1b-3	Mγ
CSS0029498.1	Chr2	170547279	170547765	191	5.6e-28	+	170547279	170548186	CsMADS1G1b-5	Mγ
CSS0029942.1	Chr3	25691923	25692393	231	1.1e-26	+	25691905	25692564	CsMADS1A1b-5	Mα	TEA003208.1
CSS0030053.1	Chr6	123834343	123834798	382	1.6e-25	+	123834316	123835077	CsMADS1A2a	Mα
CSS0030150.1	Chr2	147779609	147779134	183	2.1e-29	-	147779627	147778968	CsMADS1A1b-2	Mα	TEA001313.1
CSS0030154.1	Chr13	114619533	114619715	182	8.8e-34	+	114619533	114632835	CsANR1d-3	ANR1
CSS0031383.1	Chr8	138064060	138064240	435	2.1e-23	+	138063399	138086256	CsAG2b	AG	TEA016559.1
CSS0031416.1	Chr7	165230130	165229948	386	3.2e-25	-	165230600	165229540	CsSOC1b	SOC1
CSS0032023.1	Chr2	16103655	16103837	185	1.2e-28	+	16103655	16104113	CsFUL2	FUL	TEA006535.1
CSS0032065.1	Chr6	123847060	123847527	380	1.6e-25	+	123847033	123847806	CsMADS1A2f	Mα
CSS0033417.1	Chr6	101824880	101825062	374	6.3e-26	+	101824880	101825231	CsSOC1a-4	SOC1	TEA015783.1
CSS0034006.1	Chr9	63584115	63583933	438	4.5e-23	-	63584115	63583909	CsBS
CSS0034367.1	Contig399	240269	240451	463	2.4e-19	+	240269	248525	CsFUL1a	FUL	TEA030609.1
CSS0034462.1	Contig572	62718	62254	464	6e-19	-	62718	61793	CsMADS1G1b-16	Mγ
CSS0035363.1	Chr9	117287376	117287750	449	5.4e-23	+	117287376	117290930	CsMADSD1d	MIKC*	TEA007451.1
CSS0035867.1	Chr3	25656760	25657221	224	1.1e-26	+	25656742	25657392	CsMADS1A1b-6	Mα
CSS0035873.1	Chr8	63459067	63459541	428	2.2e-24	+	63459043	63459702	CsMADS1A1a-4	Mα	TEA018145.1
CSS0036006.1	Contig1176	238963	239423	457	1.1e-20	+	238963	240038	CsMADS1G1b-13	Mγ
CSS0036324.1	Chr2	169239489	169239974	188	3.1e-28	+	169239510	169239997	CsMADS1G1b-4	Mγ
CSS0036789.1	Chr1	175295646	175295462	129	2e-43	-	175295818	175292650	CsTM6a	TM6	TEA022541.1
CSS0037110.1	Chr1	138498879	138498697	128	4.8e-44	-	138498879	138487250	CsSVP1	SVP	TEA001420.1
CSS0037577.1	Chr9	51525581	51525774	453	3.7e-22	+	51525581	51539683	CsAGL11	AGL11	TEA026807.1
CSS0037962.1	Chr6	4126030	4126216	316	2.1e-26	+	4125983	4153698	CsSEP3b	SEP	TEA025811.1
CSS0038977.1	Chr1	150369434	150369016	130	4.6e-43	-	150369434	150366087	CsMADSD1b	MIKC*	TEA004574.1
CSS0039249.1	Chr15	74228103	74228513	182	8.3e-31	+	74228118	74228702	CsMADS1G1a-2	Mγ
CSS0039576.1	Chr2	158631206	158630739	183	2.2e-29	-	158631206	158628112	CsMADS1G1b-12	Mγ
CSS0039657.1	Chr3	25362831	25363292	224	5.3e-27	+	25362813	25363514	CsMADS1A1b-7	Mα	TEA028230.1
CSS0039724.1	Contig1202	61099	61290	460	1.2e-20	+	61099	64989	CsAGL15b	AGL15	TEA028112.1
CSS0040451.1	Chr3	62167017	62166589	206	2.6e-27	-	62166998	62166471	CsMADS1A3c	Mα
CSS0041561.1	Chr2	2214887	2215064	185	1.1e-28	+	2214887	2215181	CsFLC2	FLC
CSS0042830.1	Chr13	17594793	17594407	182	4e-34	-	17594802	17586868	CsMADS1A3a	Mα	TEA017112.1
CSS0042893.1	Contig736	597752	597370	467	8.2e-17	-	597752	594629	CsTM8	TM8	TEA024799.1
CSS0043333.1	Chr2	16044115	16044298	185	1.2e-28	+	16044097	16052516	CsSEP1c	SEP	TEA006581.1
CSS0043547.1	Chr12	144319233	144319051	182	1e-37	-	144319469	144308747	CsSOC1c-2	SOC1	TEA010317.1
CSS0043640.1	Chr13	114518000	114517818	182	1.6e-35	-	114518000	114517632	CsANR1d-5	ANR1	TEA018842.1
CSS0043673.1	Chr1	209887401	209887834	177	2.2e-42	+	209887397	209887996	CsMADS1A1a-8	Mα	TEA010970.1
CSS0044339.1	Contig688	460708	460235	464	1.3e-17	-	460733	460074	CsMADS1A1a-2	Mα	TEA007449.1
CSS0045077.1	Chr2	77041052	77040870	183	1.8e-29	-	77041052	77035642	CsMADSD2b	MIKC*	TEA014889.1
CSS0045395.1	Chr6	4336799	4336983	383	2.4e-25	+	4336799	4337128	CsFLC1	FLC
CSS0046108.1	Chr13	115083800	115083984	182	4.2e-34	+	115083800	115096532	CsANR1d-1	ANR1	TEA015508.1
CSS0046201.1	Chr9	115747461	115747837	449	9.2e-23	+	115747461	115750898	CsMADSD1e	MIKC*	TEA016944.1
CSS0046922.1	Chr15	92013913	92013717	182	1.3e-33	-	92013913	92009370	CsMADSD2c	MIKC*	TEA003337.1
CSS0047056.1	Chr10	2120544	2121033	180	1.6e-40	+	2120544	2121458	CsMADS1G1b-8	Mγ
CSS0047438.1	Chr15	42570909	42571178	182	3.1e-30	+	42570907	42571725	CsMADS1G2e	Mγ	TEA024109.1
CSS0048320.1	Chr15	73853656	73854082	182	2.7e-30	+	73853625	73856058	CsMADS1G1a-4	Mγ
CSS0048763.1	Chr3	98125053	98124596	206	3e-27	-	98125053	98124337	CsMADS1A2i	Mα
CSS0048771.1	Chr1	180725388	180725580	175	6e-43	+	180725388	180734426	CsANR1b-1	ANR1	TEA020044.1
CSS0049268.1	Chr6	128170240	128170713	376	1.4e-25	+	128160902	128170970	CsMADS1A1a-3	Mα
CSS0049884.1	Chr6	101089271	101089453	376	1.4e-25	+	101089271	101135658	CsSOC1a-2	SOC1	TEA015548.1
CSS0050311.1	Chr9	96243659	96243845	453	5.7e-22	+	96243659	96244589	CsANR1a-1	ANR1
	Chr3	107778390	107778573	482	2.9e-09	+	107778087	107788647	CsAGL15a	AGL15	TEA009133.1
	Chr10	77326767	77326534	470	4e-16	-	77224481	77327088	CsFLC3	FLC
	Chr15	98839208	98839396	479	7.7e-11	+	98838979	98853939	CsFUL1b	FUL	TEA007284.1
	Chr7	27309299	27308822	485	7.9e-08	-	27307079	27309436	CsFUL1d	FUL
	Chr13	46768976	46768505	474	1.9e-14	-	46748333	46769112	CsFUL1e	FUL
	Chr12	154573850	154574056	471	4e-16	+	154573719	154582091	CsMADS1A2b	Mα
	Chr12	154788767	154788973	473	1e-15	+	154788697	154798951	CsMADS1A2c	Mα
	Chr12	154798617	154798823	473	1.5e-15	+	154798616	154799167	CsMADS1A2d	Mα
	Chr12	154580981	154581187	470	4e-16	+	154580980	154581358	CsMADS1A2e	Mα
	Chr6	123791354	123791818	485	2.2e-08	+	123791323	123792094	CsMADS1A2g	Mα
	Chr13	111030357	111030810	474	6e-14	+	111030313	111030862	CsMADS1A2j	Mα	TEA028220.1
	Chr13	111039432	111039884	475	9.3e-14	+	111039388	111039685	CsMADS1A2k	Mα	TEA031834.1
	Chr9	132681622	132681168	486	4.1e-05	-	132680945	132681665	CsMADS1A2l	Mα	TEA016346.1
	Chr9	132209013	132208560	485	2.9e-07	-	132208336	132209056	CsMADS1A2m	Mα
	Chr8	84251207	84251677	485	1.3e-07	+	84251182	84251797	CsMADS1A3b	Mα
	Chr14	20824476	20824856	478	1.3e-12	+	20824466	20824877	CsMADS1A3d	Mα
	Chr14	21129701	21130077	477	5.9e-13	+	21129691	21130099	CsMADS1A3e	Mα
	Chr1	183414621	183415070	467	3e-16	+	183414593	183415894	CsMADS1A3h	Mα
	Chr1	181593050	181592601	467	2.3e-16	-	181593050	181582601	CsMADS1A3i	Mα
	Chr2	170268187	170268672	480	3.7e-10	+	170268207	170268681	CsMADS1G1b-6	Mγ
	Chr10	2636345	2635856	470	4e-16	-	2635856	2636345	CsMADS1G1b-9	Mγ
	Chr13	60043704	60043415	475	3.4e-13	-	60042934	60043705	CsMADS1G2a	Mγ
	Chr13	59863313	59863582	475	3.5e-13	+	59863306	59864065	CsMADS1G2b	Mγ	TEA019231.1
	Chr9	8493571	8493795	489	0.0094	+	8493528	8494278	CsMADS1G2c	Mγ	TEA025145.1
	Chr9	8805413	8805637	489	0.29	+	8805370	8806120	CsMADS1G2d	Mγ	TEA025149.1
	Chr3	140442616	140443047	484	2.2e-08	+	140442614	140443085	CsMADS1G3a	Mγ	TEA032592.1
	Chr3	98630930	98630475	481	1.1e-09	-	98630279	98630930	CsMADS1G3b	Mγ	TEA032590.1

## Sheet: Supplementary Table S3
Table S3. The known genes from the preliminary MADS-box protein set deleted due to incomplete sequence data or assembly errors
Gene ID	Chromosome	Domain Start	Domain Stop	Domain Length	Domain E-value	Strand	Chromosome Start	Chromosome Stop	Clade	Description
CSS0032546.1	Chr13	115220879	115220697	182	4.9e-28	-	115220526	115220879	ANR1	truncted (M-domain)
CSS0039229.1	Chr13	112738415	112738597	182	9.5e-28	+	112738415	112738618	ANR1	truncted (M-domain)
CSS0040885.1	Contig1029	541770	541593	177	1.4e-25	-	541476	541770	FLC	truncted (M-domain)
CSS0043124.1	Chr8	137968388	137968568	180	6.1e-25	+	137968334	137968952	AG	truncted (M-domain)
CSS0009440.1	Chr7	145978441	145978623	182	3.2e-25	+	145978441	145978740	AGL6	truncted (M-domain)
CSS0014601.1	Chr7	164983319	164983501	182	3.3e-25	+	164983319	164983619	AGL6	truncted (M-domain)
CSS0027756.1	Chr12	7029239	7029414	175	1.6e-27	+	7029165	7029507	SOC1	truncted (M-domain)
CSS0034772.1	Chr3	31377603	31377410	193	2.4e-25	-	31365770	31366669	ANR1	truncted (K-box)
CSS0035434.1	Chr13					-	113143423	113144403	ANR1	truncted (K-box)
CSS0042518.1	Chr3					-	31285055	31285910	AGL15	truncted (K-box)
CSS0050406.1	Chr6					+	4345316	4347545	ANR1	truncted (K-box)
CSS0006612.1	Chr13					-	114509443	114510423	ANR1	truncted (K-box)
CSS0009886.1	Chr3					+	163978443	163980580	SOC1	truncted (K-box)
CSS0013866.1	Chr6					+	101870721	101874185	SOC1	truncted (K-box)
CSS0016920.1	Chr2					+	16116905	16118305	AP1	truncted (K-box)
CSS0032233.1	Contig203	22616	22798	182	9.8e-28	+	22616	30887	AP1	assembly error
CSS0003808.1	Chr3	164015241	164015059	182	8.8e-34	-	163983250	164015241	AGL6	assembly error
CSS0008613.1	Contig1065	244699	244515	184	8.2e-30	-	236698	244699	PI	assembly error
CSS0016985.1	Chr7	70596741	70596932	191	5e-27	+	70596512	70609407	AG	assembly error
CSS0000974.1	Contig509	361863	361681	182	3.6e-29	-	351653	361863	SVP	assembly error
CSS0021126.1	Contig399	144310	144492	182	1.5e-34	+	144310	154842	SEP	assembly error

## Sheet: Supplementary Table S4
Table S4. Duplication patterns of CsMADS family genes identified in C. sinensis
Gene Name	Gene duplication type
CsMADS1A3i	WGD or Segmental
CsANR1b-1	WGD or Segmental
CsMADSD3	Dispersed
CsMADSD1b	WGD or Segmental
CsMADS1G1b-8	WGD or Segmental
CsSEP3a	WGD or Segmental
CsSOC1c-2	WGD or Segmental
CsANR1d-5	WGD or Segmental
CsSVP3a	WGD or Segmental
CsSEP1b	WGD or Segmental
CsFUL1b	WGD or Segmental
CsSEP1c	WGD or Segmental
CsTM6b	Dispersed
CsFLC2	WGD or Segmental
CsANR1c	WGD or Segmental
CsPI1	WGD or Segmental
CsMADSD1e	WGD or Segmental
CsMADS1A3h	WGD or Segmental
CsANR1b-2	WGD or Segmental
CsMADSD1a	Dispersed
CsANR1b-3	WGD or Segmental
CsMADSD1c	WGD or Segmental
CsMADS1G1b-9	WGD or Segmental
CsSEP3b	WGD or Segmental
CsSOC1c-1	WGD or Segmental
CsANR1d-3	WGD or Segmental
CsSVP3b	WGD or Segmental
CsFUL2	WGD or Segmental
CsSEP1a	WGD or Segmental
CsFLC1	WGD or Segmental
CsSVP2	WGD or Segmental
CsPI2	WGD or Segmental
CsMADSD1d	WGD or Segmental
CsANR1a-1	Tandem
CsMADS1A1a-7	Tandem
CsMADS1A1a-2	Tandem
CsMADS1A1b-2	Tandem
CsMADS1A1b-6	Tandem
CsMADS1A2a	Tandem
CsMADS1A2j	Tandem
CsMADS1G1a-1	Tandem
CsMADS1G1a-4	Tandem
CsMADS1G1a-5	Tandem
CsMADS1G1b-14	Tandem
CsMADS1G1b-18	Tandem
CsANR1a-2	Tandem
CsMADS1A1a-1	Tandem
CsMADS1A1a-6	Tandem
CsMADS1A1b-1	Tandem
CsMADS1A1b-5	Tandem
CsMADS1A2f	Tandem
CsMADS1A2k	Tandem
CsMADS1G1a-3	Tandem
CsMADS1G1a-2	Tandem
CsMADS1G1b-19	Tandem
CsMADS1G1b-15	Tandem
CsMADS1A2e	Proximal
CsMADS1A2c	Proximal
CsMADS1A2d	Proximal
CsMADS1G2b	Proximal
CsMADS1G2a	Proximal
CsANR1d-4	Proximal
CsANR1d-2	Proximal
CsMADS1A3e	Proximal
CsMADS1A3d	Proximal
CsMADS1G1a-7	Proximal
CsMADSD2a	Proximal
CsMADSD2b	Proximal
CsMADS1G1b-10	Proximal
CsMADS1G1b-11	Proximal
CsMADS1G1b-6	Proximal
CsMADS1G1b-3	Proximal
CsMADS1G1b-2	Proximal
CsMADS1G1b-5	Proximal
CsMADS1G1b-1	Proximal
CsMADS1G1b-17	Proximal
CsMADS1A1b-7	Proximal
CsMADS1A1b-4	Proximal
CsMADS1A2i	Proximal
CsSOC1a-3	Proximal
CsSOC1a-2	Proximal
CsSOC1a-1	Proximal
CsSOC1a-4	Proximal
CsAG1	Proximal
CsMADS1A1a-4	Proximal
CsAG2b	Proximal
CsMADS1A1a-5	Proximal
CsSVP1	Dispersed
CsTM6a	Dispersed
CsMADS1A3g	Dispersed
CsMADS1A1a-8	Dispersed
CsMADS1A1a-9	Dispersed
CsFLC3	Dispersed
CsFUL1c	Dispersed
CsMADS1A1b-3	Dispersed
CsMADSD2d	Dispersed
CsMADS1A2b	Dispersed
CsMADS1A3a	Dispersed
CsFUL1e	Dispersed
CsAGL12	Dispersed
CsMADS1G1a-6	Dispersed
CsMADS1G2e	Dispersed
CsMADSD2c	Dispersed
CsMADS1G1b-12	Dispersed
CsMADS1G1b-7	Dispersed
CsMADS1G1b-4	Dispersed
CsMADS1A1a-10	Dispersed
CsMADS1A3c	Dispersed
CsMADS1G3b	Dispersed
CsAGL15a	Dispersed
CsMADS1G3a	Dispersed
CsMADS1A2g	Dispersed
CsMADS1A1a-3	Dispersed
CsFUL1d	Dispersed
CsAGL6	Dispersed
CsSOC1b	Dispersed
CsMADS1A3b	Dispersed
CsMADS1G2c	Dispersed
CsMADS1G2d	Dispersed
CsMADS1G1a-8	Dispersed
CsAGL11	Dispersed
CsBS	Dispersed
CsMADS1A2m	Dispersed
CsMADS1A2l	Dispersed
CsMADS1G1b-13	Dispersed
CsAP1	Dispersed
CsMADS1A2h	Dispersed
CsFUL1a	Dispersed
CsMADS1G1b-16	Dispersed
CsMADS1A3f	Dispersed
CsTM8	Dispersed
CsAG2a	Proximal
CsSOC1a-5	Dispersed
CsAGL15b	Dispersed
CsANR1d-1	Dispersed

## Sheet: Supplementary Table S5
Table S5.The Ka/Ks ratios and divergence time of the CsMADS gene pairs.
Seq_1	Seq_2	Ka	Ks	Ka_Ks	EffectiveLen	AverageS-sites	AverageN-sites	cN	cS	pN	pS	Diverged years(MYA)	Selection Pressure
CsMADS1A3i	CsMADS1A3h	0.00616125	0.0134457	0.458231	639	150.083	488.917	3	2	0.00613601	0.0133259	1.03429	Purifying
CsANR1b-1	CsANR1b-2	0.0846638	0.488868	0.173183	702	146.167	555.833	44.5	52.5	0.08006	0.359179	37.6052	Purifying
CsANR1b-1	CsANR1b-3	0.0890011	0.563562	0.157926	627	132.5	494.5	41.5	52.5	0.0839232	0.396226	43.3509	Purifying
CsMADSD1b	CsMADSD1c	0.640035	NaN	NaN	591	126.833	464.167	199.833	104.167	0.430521	0.821288
CsANR1b-1	CsANR1a-1	0.15969	1.19136	0.13404	648	136.417	511.583	73.5833	81.4167	0.143835	0.596823	91.6432	Purifying
CsMADS1G1b-8	CsMADS1G1b-9	0.00137963	0.0134457	0.102607	912	186.5	725.5	1	0	0.00137836	0	1.03429	Purifying
CsSEP3a	CsSEP3b	1.0524	1.198	0.878463	726	164.25	561.75	317.75	98.25	0.565643	0.598174	92.1539	Purifying
CsSOC1c-2	CsSOC1c-1	0.212691	0.356097	0.597283	561	123.167	437.833	81.0833	34.9167	0.185192	0.283491	27.3921	Purifying
CsANR1d-5	CsANR1d-3	0.0152847	0.0505302	0.302487	672	143.25	528.75	8	7	0.01513	0.0488656	3.88694	Purifying
CsSVP3a	CsSVP3b	0.140587	0.498103	0.282245	648	139.667	508.333	65.1667	50.8333	0.128197	0.363962	38.3156	Purifying
CsSEP1b	CsSEP1c	0.300333	NaN	NaN	735	163.917	571.083	141.333	123.667	0.247483	0.754448
CsFUL1b	CsFUL2	2.19415	NaN	NaN	471	104.333	366.667	260.25	79.75	0.709773	0.764377
CsSEP1c	CsSEP1a	0.269758	NaN	NaN	723	159.167	563.833	127.75	125.25	0.226574	0.786911
CsFLC2	CsFLC1	0.401249	1.19346	0.336207	564	121.25	442.75	137.583	72.4167	0.310747	0.597251	91.8044	Purifying
CsANR1c	CsANR1a-1	0.862326	NaN	NaN	648	140	508	260.333	116.667	0.512467	0.833333
CsSVP3b	CsSVP2	0.294213	1.58707	0.185381	657	142	515	125.333	93.6667	0.243366	0.659624	122.083	Purifying
CsPI1	CsPI2	0.110507	0.35588	0.310516	624	121.167	502.833	51.6667	34.3333	0.102751	0.283356	27.3754	Purifying
CsMADSD1e	CsMADSD1d	2.51105	NaN	NaN	552	122.917	429.083	310.5	97.5	0.723636	0.79322

## Sheet: Supplementary Table S6
Table S6. The TPM values of CsMADS genes expressed in different tissues and seasons
Gene Name	Gene ID	root-spr	root-sum	root-aut	root-win	stem-spr	stem-sum	stem-aut	stem-win	bud-spr	bud-sum	bud-aut	bud-win	leaf-spr	leaf-sum	leaf-aut	leaf-win	flower-spr	flower-aut	flower-win
CsAP1	CSS0000556.1	0.925232	1.36146	0.296128	0.152546	50.6241	23.6252	9.99569	11.6173	5.04015	2.70868	30.634	4.06854	1.76042	5.76731	0.149518	1.26081	253.687	18.7405	51.8882
CsFUL1a	CSS0034367.1	142.966	21.9348	6.46625	195.117	99.6525	40.739	0.809046	458.752	55.7245	6.98763	3.71801	440.491	249.184	30.1332	2.76045	462.892	98.1204	1.63	221.222
CsFUL1b		8.79589	9.274	1.95882	2.61437	17.3347	10.824	5.63221	6.22094	12.3036	10.2551	15.0664	6.84874	2.16463	4.60858	0.23945	2.54231	7.10347	3.20929	2.17462
CsFUL1c	CSS0023085.1	4.53535	8.88361	4.95529	5.10466	8.31561	8.0731	9.06003	4.43493	6.96757	5.0742	10.7828	5.98364	4.4888	2.83587	4.01722	4.14913	6.23027	5.50339	4.276
CsFUL2	CSS0032023.1	11.7738	11.7771	11.856	16.038	0.963741	1.79564	0.619786	1.14613	0.556564	0.132393	7.40049	2.32816	0	0.135628	0	0	28.419	1.74295	17.533
CsAGL6	CSS0000859.1	0.402729	0	0.0415628	0	0.613977	0.0613443	0	0.0176062	0.0797764	0.0275613	2.64517	0.123529	0.233411	0	0.0138581	0	284.366	61.2593	88.3715
CsSEP3a	CSS0028066.1	0.749917	1.56355	0.914661	1.01174	0.485863	0.645057	0.867409	0	0.0709169	0.0742136	1.26858	0	0.0145291	0.00797315	0.0207245	0	105.035	157.456	67.9166
CsSEP3b	CSS0037962.1	0.432925	0.422185	0.216481	0.0700567	0.246381	0.168255	0.308766	0.0866286	1.7609	1.32456	1.65869	0.582132	0.233448	0.209427	0.0205387	0.0320439	166.4	407.224	137.755
CsSEP1c	CSS0043333.1	0.20621	0.0479957	0.14881	0.0920205	0	0.119404	0.357509	0.0803215	0.0259781	0.0911353	1.37564	0.0824181	0.149616	0.0509093	0.0633906	0.0460696	86.2972	243.567	110.514
CsSEP1a	CSS0012962.1	0	0	0	0.11616	1.66557	0.90711	0.853127	1.67229	0.0674261	0	10.3641	1.52144	0.124538	0	0	0.0729526	155.838	14.8873	153.133
CsSEP1b	CSS0003703.1	0	0	0.0208656	0	0.11417	0.0925988	0.0221158	0.138332	0	0.107932	1.75874	0.0788002	0	0.0251897	0	0	39.8651	54.8731	37.0825
CsAP3	CSS0025728.1	5.56275	1.66847	4.39074	7.28691	0.539124	2.27032	1.01248	0.694604	14.1024	4.26542	9.6285	8.94073	0.494438	0.806299	0.453802	0.708762	57.5017	105.598	18.4613
CsTM6a	CSS0036789.1	5.82291	4.21411	2.68041	2.43002	11.6912	7.55289	3.41476	3.26559	9.12318	10.4318	13.7136	8.67388	0.931167	1.24164	0.484734	0.630712	21.6105	251.776	12.8093
CsTM6b	CSS0014269.1	0	0	0.256827	0.0247236	0.210037	0.46468	0.0504183	0.47292	1.30625	0.575991	1.48933	1.82042	0.05487	0.284866	0.043504	0	46.693	378.798	39.5977
CsPI1	CSS0013221.1	0.211044	0.0525474	0.287081	0.0863223	0	0.0347904	0.135267	0	0	0	1.41276	0.143931	0	0	0.0217291	0.0675268	0.68523	734.01	15.0192
CsPI2	CSS0022940.1	0	0	0.527587	0.0700259	0	0.166837	0.252182	0.0819967	0.111676	0.0160451	7.3313	0.355471	0	0.0124151	0.177488	0.195652	1.50153	1479.18	42.7957
CsBS	CSS0034006.1	0	0	0	0.0514699	0	0	0	0	0	0	0	0	0	0	0	0	24.9125	0.656352	8.41759
CsAG1	CSS0003060.1	0.338853	0.918611	1.03167	1.06741	0.0433844	0.1131	0.0630299	0	0.0268325	0	0.369935	0.263681	0.233417	0	0.200958	0.16465	58.809	35.8992	33.6239
CsAG2a	CSS0009372.1	0.025273	0	0.0701328	0	0	0	0.0517373	0.0206772	0	0	0.0776641	0.0448461	0	0	0	0.0379854	38.7623	144.665	25.297
CsAG2b	CSS0031383.1	0.14522	0.1076	0	0	0.0941889	0.123894	0.0607231	0.0270842	0.790165	0.309913	0.104731	0.0276211	0.374936	4.50112	0.420673	0.22764	48.5205	104.69	42.4664
CsAGL11	CSS0037577.1	0	0	0.152693	0.0710676	0.0958316	0	0	0	0	0	0	0.114613	0.0415416	0.2509	0	0.151061	69.2547	4.00001	30.0434
CsFLC1	CSS0045395.1	43.8244	44.2462	54.7716	63.3116	79.2391	64.7614	95.8854	98.0976	93.0197	64.1826	93.5934	75.6221	94.4736	83.8146	88.2147	92.7606	65.7383	67.6268	67.9328
CsFLC2	CSS0041561.1	27.5261	14.5065	24.1472	51.7824	7.9299	4.77015	17.3836	89.6208	19.2012	1.98819	106.292	528.088	18.3283	2.18922	4.91195	52.0974	66.0502	12.2182	93.9653
CsFLC3		0.233955	0.139883	0.088128	0.0901982	0.160129	0.118276	0.29907	0.303373	0.999016	0.94732	2.17071	1.96148	0.0982024	1.57634	0.0676978	0.128035	4.14279	2.99794	1.22908
CsTM8	CSS0042893.1	0.915712	2.85026	1.94712	0.148966	29.7842	15.5713	15.6749	1.03857	0.0755631	0.126509	1.5049	0	0	0.273463	0	0	3.11879	0	0.119368
CsAGL12	CSS0002234.1	41.322	65.2853	25.1714	23.1616	3.06534	11.2163	2.33255	3.21074	1.96049	0.99509	1.16481	1.53842	1.22984	0.160746	0.396957	0.866098	0.522869	105.056	0.527637
CsAGL15a		1.34106	1.19174	1.78013	2.94782	2.97314	1.22979	1.65005	5.11647	0.544637	0.672607	0.481206	1.16708	0.0814721	0.66603	0.0959976	1.17258	1.40752	2.1599	2.58586
CsAGL15b	CSS0039724.1	0	0	0	0	0	0	0	0	0	0	0	0	0	0	0.0194511	0	0.534987	5.37765	0.266351
CsSOC1a-1	CSS0004072.1	14.0689	12.0938	17.9532	14.6985	35.9832	54.1794	33.1513	26.8824	33.904	42.99	25.5263	22.5918	8.49657	30.8561	18.6418	13.4488	0.107762	0.778209	0.626735
CsSOC1a-2	CSS0049884.1	12.3179	20.1404	26.4418	23.5442	36.0484	48.5267	37.2242	24.7115	15.713	29.2739	21.2899	16.4503	10.9745	26.7146	12.17	13.3195	0.115955	2.10773	0.338451
CsSOC1a-3	CSS0000825.1	1.5292	2.24172	3.81538	2.04808	4.88623	3.94473	7.13952	1.42583	5.70833	7.16741	6.94587	3.00432	3.12104	4.33859	6.19647	1.78709	0.540175	0.785875	0.366683
CsSOC1a-4	CSS0033417.1	12.8896	15.0479	19.2341	12.5611	6.47734	22.3111	4.91901	5.60487	6.45047	21.4262	7.73036	6.24125	2.95	9.59208	1.68616	4.30047	0.0735534	2.5365	0.363608
CsSOC1a-5	CSS0028905.1	28.8396	35.8642	45.7148	41.5198	36.1686	56.7942	30.3415	32.0988	31.9483	55.528	32.0356	29.5032	16.4514	31.8302	20.4426	23.6368	0.0634759	1.51418	0.361581
CsSOC1b	CSS0031416.1	12.0495	7.835	6.45962	7.7888	18.7456	13.8901	12.9823	8.72201	17.0267	10.4877	17.9301	15.7256	17.4823	7.12857	9.71478	11.3717	0.22579	0	0.274074
CsSOC1c-1	CSS0016295.1	17.2077	13.8733	15.8184	22.814	28.74	21.4953	27.4149	19.2617	30.9704	25.2621	25.1728	28.1383	17.0371	14.8512	20.6634	20.3935	0.0783648	0.0920559	0.150007
CsSOC1c-2	CSS0043547.1	11.4355	11.341	22.4748	15.0509	5.86628	12.5332	38.5362	3.05553	11.447	18.2478	37.0867	8.62418	1.42391	8.16316	9.30778	1.6635	0.0444694	5.01774	0.150999
CsANR1a-1	CSS0050311.1	26.4627	46.0237	29.0508	13.3815	0.946744	6.82895	0.587818	0.216074	0.378884	0	0.273485	0.803649	0.207757	0.022995	0.142668	0.448048	0.113153	0.147756	0.241815
CsANR1a-2	CSS0012111.1	18.2494	29.6069	20.5623	9.30135	0.844613	1.78266	0.201272	0.118298	0.128852	0.0228462	0.128847	0.522784	0	0.0218548	0	0.215081	0.0741349	0.111224	0
CsANR1b-1	CSS0048771.1	1.81317	1.69017	0.807162	0.634102	1.83576	1.96635	1.56128	1.31336	1.14426	0.212988	1.15193	0.898278	0.604265	0.206978	1.44415	0.488232	1.17879	0.0932165	0.831538
CsANR1b-2	CSS0007500.1	0.468098	0.140869	0	0.0300968	0.142696	0.342655	0.0694397	0.178551	0.137307	0	0.151435	0.269159	0.07347	0.0522997	0.0807894	0.308472	0.0760197	0.0299479	0.0212435
CsANR1b-3	CSS0003338.1	0.376851	0	0	0.0724101	0	0.0680695	0	0.11504	0.0208266	0	0.0187916	0.271554	0.0200682	0	0	0.169932	0.0602434	0	0.0267917
CsANR1c	CSS0001766.1	3.3757	4.56116	5.95165	2.86799	0.17114	1.00442	0.209823	0.0682239	0.0964907	0	0.366227	0.447997	0	0.0482138	0.1074	0	0	0	0
CsANR1d-1	CSS0046108.1	0.0464072	0	0	0.015441	0	0	0	0	0.0160761	0	0	0	0.0242825	0	0.0201277	0	0	0.0185744	0
CsANR1d-2	CSS0019120.1	0	0	0	0	0	0.00716483	0.0227608	0	0	0	0	0	0	0	0.019289	0	0	0	0
CsANR1d-3	CSS0030154.1	0.110497	0.371544	0.20746	0.235018	0	0.0460476	0	0.0182691	0.151367	0.0285992	0.134294	0.223779	0	0.0331936	0	0.022253	0.181836	0.446627	0
CsANR1d-4	CSS0006041.1	0.0885378	0.054526	0.158302	0.0149219	0.127205	0.0777398	0.305067	0.042561	0.184367	0.0232302	0.131801	0.053125	0	0.0371472	0.0194511	0	0.165044	0.249936	0.128158
CsANR1d-5	CSS0043640.1	0	0.129863	0.080528	0.055491	0	0.157556	0	0	0.0577734	0	0.191547	0.082116	0	0	0	0	0.110479	0	0
CsSVP1	CSS0037110.1	16.6498	6.88058	13.8564	9.66863	14.7047	12.8994	15.8067	8.13223	40.45	25.8852	33.8923	36.0247	2.34184	3.73401	8.21597	1.70898	1.83182	1.43013	1.48826
CsSVP2	CSS0008173.1	60.4215	84.3879	57.0118	37.2186	47.816	60.0472	77.9258	22.9183	40.5538	58.0984	47.9393	35.3927	31.4857	28.1814	37.0073	18.0597	4.19562	1.97157	1.46727
CsSVP3a	CSS0003691.1	28.1458	35.7288	15.4306	16.8974	36.1192	27.068	23.5982	39.8497	29.2655	20.5952	27.9362	37.6993	45.4743	25.0967	32.3698	41.5876	51.4335	17.8867	29.1137
CsSVP3b	CSS0010938.1	55.147	62.1324	75.2085	61.0931	48.2826	72.9448	126.732	26.2496	65.4758	70.0948	108.268	66.2635	44.2895	57.5764	83.2494	46.205	0.399016	0.630603	0.440233
CsMADSD1a	CSS0019635.1	0	0	0	0.0227655	0	0	0	0	0	0	0	0	0	0	0	0	0	13.0957	0
CsMADSD1b	CSS0038977.1	0	0	0.0352999	0	0	0	0	0	0	0	0	0	0	0	0	0	0	15.533	0
CsMADSD1c	CSS0003049.1	0.0352719	0	0	0.0940399	0	0	0	0	0	0.011908	0	0	0	0	0.0239499	0.0331072	0	0.104198	0.301148
CsMADSD1d	CSS0035363.1	1.5728	0.813686	0.526186	1.78749	2.57222	0.472663	0.884893	4.73599	0.105086	0.022414	0.695065	4.55672	0.886124	0.99756	0.536375	1.10433	9.50632	0.958218	4.06456
CsMADSD1e	CSS0046201.1	0	0	0	0	0	0	0	0	0	0	0	0	0	0	0	0	0	0	0
CsMADSD2a	CSS0026210.1	5.12571	6.7522	6.48562	7.42071	8.89212	6.84154	6.82325	11.4608	5.00667	5.19913	6.79491	12.8198	10.3821	9.20487	7.01302	14.3792	8.79947	12.946	14.3881
CsMADSD2b	CSS0045077.1	7.98462	9.78953	10.4383	11.7865	12.9399	9.21698	8.30263	16.8906	5.15803	4.81978	8.46033	20.0602	12.5909	3.89909	9.12602	21.6312	12.1983	18.9466	23.6727
CsMADSD2c	CSS0046922.1	2.93495	4.4117	4.52158	3.73826	6.78007	5.73674	9.91744	6.26686	5.15061	4.30993	9.08707	8.54541	4.80198	4.53214	9.63651	6.24811	10.1961	61.6844	5.43508
CsMADSD2d	CSS0023763.1	0	0	0	0	0	0.0141775	0	0	0	0	0	0	0	0	0	0	0.0302164	0.096618	0
CsMADSD1f		7.60356	10.8563	7.04898	5.0552	9.32315	7.34146	9.28423	6.5273	7.62479	7.61881	8.96361	9.33276	8.17094	3.94539	8.39639	4.68579	10.3992	4.68322	3.64928
CsMADS1A1a-1	CSS0008388.1	0.0339277	0.0787365	0.0749605	0.004921	0.117965	0.0416637	0.0659525	0.0605243	0.162847	0.0109993	0.102831	0.234843	0.0563097	0.011998	0.112627	0.0280147	0.0256103	0.0864437	0.0180623
CsMADS1A1a-10	CSS0022454.1	0	0	0	0.0802178	0	0	0	0	0.0110203	0.00821	0	0	0	0.0267063	0	0	0.406948	0.0361257	0.0121127
CsMADS1A1a-2	CSS0044339.1	2.02064	2.47648	1.9495	1.62755	2.35045	1.67611	2.30984	1.60681	2.62968	1.85741	2.47825	1.68921	1.44833	1.07454	1.53382	0.75615	1.9043	1.2838	1.10168
CsMADS1A1a-3	CSS0049268.1	2.82592	3.60964	3.79006	2.64097	5.39421	5.31358	8.07971	3.21265	5.09068	6.31147	8.22804	4.09222	4.63918	2.91566	6.18453	2.40801	3.70413	1.98751	2.67674
CsMADS1A1a-4	CSS0035873.1	0.152645	0.3167	0.393958	0.30925	0.237635	0.0420027	0.12925	0.501591	0.734961	0	0.614553	0.426445	0.0922303	0	0.109974	0.131753	0.692486	0.215587	0.261095
CsMADS1A1a-5	CSS0006714.1	0.501942	0.414154	0.462238	0.618953	0.660271	0.151598	0.770074	0.533986	1.02561	0.24538	0.667589	0.42805	0.216006	0.0877177	0.403954	0.389286	0.673676	0.291245	0.387795
CsMADS1A1a-6	CSS0007618.1	2.02064	2.47648	1.9495	1.62755	2.35045	1.67611	2.30984	1.60681	2.62968	1.85741	2.47825	1.68921	1.44833	1.07454	1.53382	0.75615	1.9043	1.2838	1.10168
CsMADS1A1a-7	CSS0014520.1	0.6605	0.442727	0.491636	0.491936	0.538541	0.664761	0.443442	0.630231	0.936423	1.12018	0.938302	0.814847	0.627327	0.732275	0.4053	0.576299	0.943978	0.502586	0.426323
CsMADS1A1a-8	CSS0043673.1	0	0	0	0	0	0	0	0	0	0	0	0	0	0	0	0	0	0	0
CsMADS1A1a-9	CSS0000452.1	0.104985	0.029007	0	0.0966002	0.434187	1.23141	0.0754205	0.331715	0.396023	0.578896	0.058708	0.0514988	0.594647	0.875437	0.160881	0.666427	0.716776	3.71167	0.351605
CsMADS1A1b-1	CSS0003670.1	0.0172503	0	0	0	0	0	0	0	0	0	0.015099	0	0	0	0	0	0	0	0
CsMADS1A1b-2	CSS0030150.1	0.0172503	0	0	0	0	0	0	0	0	0	0.015099	0	0.021259	0	0	0	0	0	0
CsMADS1A1b-3	CSS0011968.1	0.279279	1.05482	0.789657	0.400834	0.18811	0	0.657756	0.0372693	0.253364	0	0.44291	0.100172	0.264293	0	0.263277	0.166036	0.46052	0.26026	0.102477
CsMADS1A1b-4	CSS0021382.1	0.150918	0.205948	0.190797	0.067051	0.145229	0	0.204329	0.017677	0.045956	0	0.281599	0.0273675	0	0	0.046578	0	0.0973217	0.0194917	0.07787
CsMADS1A1b-5	CSS0029942.1	0.103259	0.201917	0.163464	0.0352305	0.0977867	0	0.0601595	0.017677	0.034667	0	0.154352	0.0273675	0	0	0.050734	0	0.073554	0.0194917	0.017224
CsMADS1A1b-6	CSS0035867.1	0	0	0	0.0005635	0	0	0	0	0	0	0	0	0	0	0	0	0	0	0
CsMADS1A1b-7	CSS0039657.1	0	0.024348	0.010861	0.0549105	0	0	0.0923095	0	0.027973	0	0	0.0366645	0.00158633	0	0.0207483	0.0549893	0.0271257	0	0
CsMADS1A2a	CSS0030053.1	0	0	0	0	0.007665	0.035743	0	0	0	0	0	0	0	0	0	0	0	0	0
CsMADS1A2b		3.00047	2.37981	3.94393	3.53099	3.86961	2.09094	4.24749	4.31603	5.99848	2.61823	5.01818	5.38953	4.19331	1.67107	4.69208	4.21096	4.03757	1.49373	3.75004
CsMADS1A2c		3.00047	2.37981	3.94393	3.53099	3.86961	2.09094	4.24749	4.31603	5.99848	2.61823	5.01818	5.38953	4.19331	1.67107	4.69208	4.21096	4.03757	1.49373	3.75004
CsMADS1A2e		0.0198946	0	0.911179	0.237898	0	0.0185476	0.983427	0.816181	0.725279	0.422213	0.029691	0.670039	0.105105	0.233778	0.38067	0.662389	0.444107	0.475277	1.24334
CsMADS1A2f	CSS0032065.1	0	0	0	0	0.00251533	0.00223567	0	0	0	0	0	0	0	0	0	0	0	0	0
CsMADS1A2h	CSS0016210.1	0	0	0	0	0	0	0	0	0	0	0	0	0	0	0	0	0	0	0
CsMADS1A2i	CSS0048763.1	0	0	0.0302945	0.0538335	0.0742037	0	0.031577	0.787116	0.0769713	0	0.126929	0.263895	8.39385	0.141792	20.0146	33.0923	0.125322	0.282215	0.707411
CsMADS1A3a	CSS0042830.1	0.945176	1.43511	0.917032	1.00568	2.33519	5.54803	0.937999	1.03533	1.1449	2.61574	1.20213	1.17284	0.468863	1.87211	0.994889	0.624578	0.850752	0.697663	0.846781
CsMADS1A3c	CSS0040451.1	0.16794	0.088697	0.0552615	0.0565088	0.08735	0.0964047	0.0614695	0.039593	0.155613	0.304766	0.091731	0	0.02495	0.07108	0.214444	0.0385393	0.219043	0.0607247	0
CsMADS1A3f	CSS0013128.1	14.4739	13.5921	22.7872	15.8586	27.9654	19.1328	21.1281	16.6775	31.3758	22.3185	22.9809	21.5811	12.7149	19.922	18.2921	11.7496	20.105	10.5249	15.7597
CsMADS1A3g	CSS0024405.1	0.766016	0.902438	0.654424	0.819991	0.377105	1.64526	0.716828	0.574948	0.427009	2.65692	0.741138	0.667322	0.666875	4.48174	0.705342	0.596545	0.575767	0.31881	0.683912
CsMADS1A3h		0.166844	0.035279	0.0146695	0.0818415	0.391392	1.19995	0.3576	0.728126	0.0382327	0.995652	0.593382	0.240895	0.690646	4.78059	1.44176	0.428101	0.203841	0.0150943	0.415223
CsMADS1G1a-1	CSS0003429.1	1.12029	0.578481	0.917933	1.02892	0.0357473	0.139434	0.106299	0.0183623	0.052562	0.084234	0.098163	0.018278	0.055773	0.013488	0	0	0.335947	0.0949023	0.079314
CsMADS1G1a-2	CSS0039249.1	0.832407	0.533708	1.3077	1.08013	0.0268724	0.223537	0.0736858	0.0265077	0	0.075261	0.159314	0.124228	0.075912	0.0520218	0.0846732	0.16703	0.29496	0.786975	0.271992
CsMADS1G1a-3	CSS0020150.1	1.01746	0.278518	0.911107	1.16018	0.0608723	0.501354	0.197775	0.0272777	0	0.138796	0.167553	0.101657	0.0129257	0.183449	0	0	0.533644	0.131965	0.078113
CsMADS1G1a-4	CSS0048320.1	0	0	0	0	0	0	0	0	0	0	0	0	0	0	0	0	0	0	0
CsMADS1G1a-5	CSS0025868.1	0	0	0	0	0	0	0	0	0	0	0	0	0	0	0	0	0	0	0
CsMADS1G1a-6	CSS0026794.1	0.524369	0.145488	0.399012	0.817876	0.040307	0.21505	0	0.0488917	0	0.0692903	0.021496	0	0	0.0940967	0	0.0185197	0.1248	0.162822	0
CsMADS1G1a-7	CSS0020566.1	0.832407	0.533708	1.3077	1.08013	0.0268724	0.223537	0.0736858	0.0265077	0	0.075261	0.159314	0.124228	0.075912	0.0520218	0.0846732	0.16703	0.29496	0.786975	0.271992
CsMADS1G1a-8	CSS0019303.1	1.61062	1.8994	0.939848	0.850256	1.21782	2.04793	0.933862	0.774532	0.675044	1.08837	1.11328	0.450001	0.360876	1.4972	0.303654	0.497832	0.904501	1.55882	1.13625
CsMADS1G1b-1	CSS0022233.1	0	0	0	0	0	0	0	0	0	0	0	0	0	0	0	0	0	0	0
CsMADS1G1b-10	CSS0012311.1	0.144711	0.058864	0.022975	0.231965	0.0821867	0.496901	0.217851	0.14379	1.49174	2.18906	0.707113	0.303553	0.227631	0.784628	0.493173	0.103385	0.401339	0.010686	0.418221
CsMADS1G1b-11	CSS0000924.1	0.0289147	0.0409505	0.0061865	0.00489325	0.000720667	0.328033	0	0	0.349079	1.23256	0.215215	0.0651225	0.0155097	0.337154	0.063009	0.000275667	0.0610613	0.00274167	0.0472943
CsMADS1G1b-12	CSS0039576.1	0	0	0	0	0	0	0	0	0	0	0	0	0	0	0	0	0	0	0
CsMADS1G1b-13	CSS0036006.1	0.0518457	0.0241835	0.103752	0.0506708	0.251125	0.0523973	0.200599	0.0990497	1.29124	0.109785	0.276607	0.402584	0.414209	0.069634	0.721386	0.195282	0.454129	0.141244	0.492658
CsMADS1G1b-14	CSS0013985.1	3.34802	1.05972	1.86326	2.70444	3.1791	2.21682	3.94686	2.72468	4.91351	4.47526	2.92763	3.41495	3.09307	3.52516	3.66351	0.715511	3.73376	2.6712	3.16312
CsMADS1G1b-15	CSS0028822.1	1.85284	2.33941	2.09052	2.12566	3.18642	2.29101	3.48606	3.22994	4.50592	3.84879	4.40337	3.54598	2.96329	2.90225	4.74492	2.54529	3.12873	3.46754	3.75607
CsMADS1G1b-16	CSS0034462.1	0.0889152	0.198909	0.174503	0.238701	0.270426	0.126135	0.349767	0.376878	0.480336	0.221221	0.42257	0.624665	0.860269	0.473804	0.876073	0.565816	0.402199	0.418662	0.384404
CsMADS1G1b-17	CSS0003566.1	0.000470334	0.0002165	0	0.000185079	0.002211	0.65135	0	0.00224297	0.00263634	4.45732	0.376401	0.438694	0.00249803	3.24699	0.00104842	0	0.00117276	0.000583774	0.148786
CsMADS1G1b-18	CSS0008018.1	0.525986	0.578827	1.19733	0.75535	1.34128	0.0509424	1.51148	0.97982	1.47882	0.0491668	0.870526	0.67884	1.17592	0.196168	2.05559	0.635808	1.6312	1.60342	0.603473
CsMADS1G1b-19	CSS0019629.1	0.002246	0	0.0033325	0.0041825	0.00761167	1.00706	0.0009645	0.010076	0.0117797	4.81261	0.307763	0.186643	0.005822	4.28416	0.0101993	0.00881167	0.0676277	0.006949	0.28274
CsMADS1G1b-2	CSS0009687.1	0	0	0	0	0	0	0	0	0	0	0	0	0	0	0	0	0	0	0
CsMADS1G1b-3	CSS0029060.1	0	0	0	0	0	0	0	0	0	0	0	0	0	0	0	0	0	0.486219	0
CsMADS1G1b-4	CSS0036324.1	0	0	0	0	0	0	0	0	0	0	0	0	0	0	0	0	0	0	0
CsMADS1G1b-5	CSS0029498.1	0	0	0	0	0	0	0	0	0	0	0	0	0	0	0	0	0	0.0171483	0
CsMADS1G1b-7	CSS0020770.1	0	0	0	0	0	0	0	0	0	0	0	0	0	0	0	0	0	0	0
CsMADS1G1b-8	CSS0047056.1	0	0	0	0	0	0	0	0	0	0	0	0	0	0	0	0	0	0	0
CsMADS1G2e	CSS0047438.1	0	0	0	0	0	0	0	0	0	0	0.0209927	0	0	0	0	0	0	0	0

## Sheet: Supplementary Table S7
Table S7. The TPM values of CsMADS genes in response to cold stress in the fish leaf (FL) and the two-leaf-and-one-bud (TAB) tissues
Gene Name	Gene ID	TAB0h	TAB24h	TAB48h	FL0h	FL24h	FL48h
CsAP1	CSS0000556.1	3.35022	3.23792	3.3819	6.15667	5.67704	3.20365
CsFUL1a	CSS0034367.1	39.7551	57.6561	82.7349	53.8797	60.1783	81.0139
CsFUL1b		21.9169	18.0867	12.0289	19.4493	17.4783	10.4565
CsFUL1c	CSS0023085.1	9.06882	5.14701	4.5977	10.6674	5.68599	4.13081
CsFUL2	CSS0032023.1	0.138755	0.213018	0.557653	0.426742	1.10486	0.925853
CsSEP3b	CSS0037962.1	0.731534	0.639545	0.629971	0.600123	0.429861	0.800099
CsSEP1a	CSS0012962.1	0.389384	0.142632	0.172068	0.231637	0.288399	0
CsAP3	CSS0025728.1	5.85229	8.8628	9.46767	9.45321	12.2551	8.39009
CsTM6a	CSS0036789.1	7.47261	7.71172	6.82433	7.91687	7.92699	8.05032
CsTM6b	CSS0014269.1	0.462707	1.04562	0.791196	0.132092	0.0670801	0.388351
CsFLC1	CSS0045395.1	39.9677	39.3569	29.3176	36.7233	34.0738	23.5925
CsFLC2	CSS0041561.1	8.45866	16.0234	22.198	13.3719	20.1242	24.7063
CsFLC3		2.7005	3.38934	1.2761	3.60646	2.85325	2.60809
CsAGL12	CSS0002234.1	0.391219	0.344046	0.468092	0.711911	0.69004	0.657951
CsANR1a-1	CSS0050311.1	0	0.57911	0.124806	0.12256	0	0.217723
CsANR1b-1	CSS0048771.1	0.988474	0.296944	0.168709	0.970449	0.112752	0.127751
CsANR1b-2	CSS0007500.1	0.0589798	0.251039	0.412138	0.264548	0.157183	0.368081
CsANR1c	CSS0001766.1	0	0.110547	0.220451	0.584754	0.248406	0.0709986
CsSOC1a-1	CSS0004072.1	25.5424	25.3442	23.9076	31.9718	28.6314	23.4247
CsSOC1a-2	CSS0049884.1	11.5698	13.0011	13.1357	14.0336	13.7311	14.0575
CsSOC1a-3	CSS0000825.1	6.94848	6.62837	6.82938	5.23633	5.18493	5.12797
CsSOC1a-4	CSS0033417.1	8.35851	6.22456	6.98346	6.82283	4.30454	4.49621
CsSOC1a-5	CSS0028905.1	23.7081	26.7962	20.3612	32.6801	19.0035	19.5734
CsSOC1b	CSS0031416.1	13.274	16.1669	14.6076	11.6155	16.0429	10.8257
CsSOC1c-1	CSS0016295.1	19.7079	19.0807	17.0259	23.58	21.4352	17.1095
CsSOC1c-2	CSS0043547.1	3.6694	4.25056	10.2524	12.3537	9.35422	13.16
CsSVP1	CSS0037110.1	13.1686	14.1131	13.6459	24.7808	26.6163	21.5508
CsSVP2	CSS0008173.1	19.9918	17.5729	13.7115	22.4863	22.4337	14.4435
CsSVP3a	CSS0003691.1	21.107	16.942	12.0857	23.1178	14.7511	9.58578
CsSVP3b	CSS0010938.1	41.2062	50.5839	44.0316	52.7946	52.8495	43.742
CsMADSD2a	CSS0026210.1	10.1765	9.20617	7.11499	7.92436	6.09237	5.29168
CsMADSD2b	CSS0045077.1	4.71462	6.66864	8.88329	6.43513	7.1344	6.9995
CsMADSD2c	CSS0046922.1	4.23372	3.98106	2.81559	5.58073	3.64517	3.55228
CsMADSD1f		6.66479	1.9967	1.45238	9.22159	2.03582	1.46816

## Sheet: Supplementary Table S8
Table S8. The TPM values of CsMADS genes in response to cold stress in the fish leaf (FL) and the two-leaf-and-one-bud (TAB) tissues
Gene Name	Gene ID	SCZ_NA	SCZ_CA_6h	SCZ_CA1_7d	SCZ_CA2_7d	SCZ_DA_7d
CsAG1	CSS0003060.1	0.177218	0.695277	0.349094	0.166709	0
CsAG2b	CSS0031383.1	0.758679	0.752678	0.772829	0.507111	0.291626
CsAP1	CSS0000556.1	1.81092	2.19503	0.163629	0.239959	0.272133
CsFUL1a	CSS0034367.1	1.71268	1.75791	2.35544	29.476	4.60503
CsFUL1b		39.105	30.5764	7.47321	2.57384	53.7836
CsFUL1c	CSS0023085.1	3.94349	3.37015	2.49036	1.71793	2.72636
CsSEP1c	CSS0043333.1	0.060064	0.130558	0.184989	0.109462	0.527429
CsSEP3a	CSS0028066.1	0.632556	0	0	0.390489	0
CsAP3	CSS0025728.1	2.02928	3.82821	3.43511	2.51599	3.37786
CsTM6a	CSS0036789.1	3.12498	2.66272	2.10159	0.95321	12.4607
CsAGL11	CSS0037577.1	0.245232	0.462453	0	0.0934897	2.70653
CsFLC1	CSS0045395.1	115.622	81.8807	96.34	77.3421	35.9288
CsFLC2	CSS0041561.1	1.51856	9.56806	14.7603	14.7176	5.37253
CsFLC3		2.66157	1.83333	3.29034	2.53083	0.550567
CsAGL12	CSS0002234.1	1.73809	1.00254	0.913334	0.669228	0.470168
CsANR1a-1	CSS0050311.1	0.184506	0.196799	0.324995	0.188201	0.19855
CsANR1b-1	CSS0048771.1	2.4551	0.816593	0.817914	0.622307	3.78935
CsANR1b-2	CSS0007500.1	0	0.143247	0.316696	0.633247	0
CsANR1b-3	CSS0003338.1	0	0.638746	0.296625	0.150407	0
CsANR1c	CSS0001766.1	0.0796333	0.176811	0.333778	0.50835	0.891924
CsSOC1a-1	CSS0004072.1	20.9007	13.3907	15.1373	13.2554	39.1523
CsSOC1a-2	CSS0049884.1	14.958	11.6965	10.552	10.9895	21.0872
CsSOC1a-3	CSS0000825.1	7.64116	6.27525	6.86925	5.99096	6.36155
CsSOC1a-4	CSS0033417.1	8.40314	3.45811	7.09252	6.30311	30.6715
CsSOC1a-5	CSS0028905.1	41.2862	32.1996	46.5945	21.5565	105.813
CsSOC1b	CSS0031416.1	16.1623	13.315	16.0925	11.5362	18.9159
CsSOC1c-1	CSS0016295.1	17.9919	15.7866	20.9614	19.086	37.9497
CsSOC1c-2	CSS0043547.1	10.7226	7.99069	7.43654	13.0462	21.6126
CsSVP1	CSS0037110.1	16.9982	13.2078	15.5028	12.466	89.1357
CsSVP2	CSS0008173.1	42.5387	40.4749	20.6448	21.2677	21.3129
CsSVP3a	CSS0003691.1	67.4639	40.6203	66.0047	56.5938	46.3008
CsSVP3b	CSS0010938.1	70.7095	80.711	97.4556	80.6157	93.1411
CsMADSD1c	CSS0003049.1	0	0	0	0.0377058	0.989338
CsMADSD1d	CSS0035363.1	0.277034	0.365952	0.324663	0.417436	0
CsMADSD2a	CSS0026210.1	8.46569	8.25436	6.18941	8.09335	9.14564
CsMADSD2b	CSS0045077.1	6.78999	7.71636	10.4315	14.5151	10.613
CsMADSD2c	CSS0046922.1	7.28477	3.96688	6.20685	4.66921	8.77477
CsMADSD3	CSS0024802.1	7.98669	4.93799	4.66913	2.28563	17.0598

## Sheet: Supplementary Table S9
Table S9. The TPM values of ABC(D)E class MADS-box genes expressed in four whorls of tea plant
Gene Name	Gene ID	Fs1se	Fs2se	Fs3se	Fs1pe	Fs2pe	Fs3pe	Fs1st	Fs2st	Fs3st	Fs1pi	Fs2pi	Fs3pi
CsAP1	CSS0000556.1	61.2415	81.8262	125.19	46.1424	17.2198	13.5767	2.02082	1.69624	0.173256	8.21197	5.11492	10.903
CsFUL1a	CSS0034367.1	0.960025	0.875173	0.899643	0.0989249	0	0.295596	8.4607	2.44739	0.695312	0.632051	0.336338	0.452511
CsFUL1b		17.4555	24.8407	24.145	34.4823	50.7803	38.2506	8.56889	12.9288	11.6564	13.6597	17.3143	16.4584
CsFUL1c	CSS0023085.1	2.11852	3.19126	2.37216	3.85771	4.48875	2.98625	1.4624	2.38497	2.01119	2.38338	2.17836	2.64872
CsFUL2	CSS0032023.1	21.5165	28.1573	33.5049	9.36802	5.91024	2.82081	1.63799	1.72799	1.11522	14.5639	6.71447	2.75432
CsAGL6	CSS0000859.1	130.482	100.112	69.9009	86.457	39.9159	19.1415	4.86041	2.37793	2.63031	38.177	18.8341	9.34875
CsAP3	CSS0025728.1	59.5074	90.3681	47.1979	245.427	252.791	151.209	114.3	101.116	70.0717	55.2113	55.0473	38.5666
CsPI1	CSS0013221.1	79.4879	40.9848	21.3236	651.461	958.058	636.723	1044.02	633.781	650.092	22.3528	8.14379	5.609
CsPI2	CSS0022940.1	124.28	167.577	89.2681	1603.73	1600.25	1240.43	1083.23	721.497	815.644	37.8896	32.3096	17.4141
CsTM6a	CSS0036789.1	106.848	53.4641	15.3207	305.786	163.324	161.244	582.725	283.213	263.01	129.211	92.2137	91.9956
CsTM6b	CSS0014269.1	102.25	129.786	104.699	278.464	453.56	354.263	387.308	394.655	524.666	95.1075	125.831	107.072
CsBS	CSS0034006.1	0.188281	0.322889	0.0983855	0	0	0	0.659297	0	0	17.0276	10.3162	8.02011
CsAG1	CSS0003060.1	5.29877	3.88688	4.17538	4.76593	3.0559	1.46489	51.1305	29.3305	26.4449	217.39	189.771	152.584
CsAG2a	CSS0009372.1	15.5389	11.2314	7.37342	0.286735	0	0.510057	164.257	87.9039	351.716	191.185	191.665	334.633
CsAG2b	CSS0031383.1	13.1146	4.8163	5.23865	0.57796	0.289447	1.0077	85.3236	44.7804	176.756	251.705	191.24	349.489
CsAGL11	CSS0037577.1	0.195058	0.19114	0.347455	0.0974145	0	0	0.113603	0.348616	0.604151	158.965	86.8875	46.4676
CsSEP3a	CSS0028066.1	85.2555	83.5204	49.1902	262.886	304.417	135.966	137.199	151.883	111.646	276.348	293.097	166.36
CsSEP3b	CSS0037962.1	168.27	51.4379	30.8546	458.928	532.61	269.294	299.053	230.412	200.657	387.507	383.72	315.728
CsSEP1c	CSS0043333.1	217.275	325.182	259.119	157.223	184.248	139.294	223.991	205.723	235.018	119.698	106.581	89.7156
CsSEP1a	CSS0012962.1	270.688	375.583	316.424	33.3356	4.28696	4.83992	0.964795	0.547495	0.333266	57.478	61.4803	44.0404
CsSEP1b	CSS0003703.1	489.592	854.983	509.912	165.691	131.181	124.61	20.4896	19.3431	23.7258	53.5422	50.6439	8.8953

## Sheet: Supplementary Table S10
Table S10. Transcriptome datasets used in this study
Project	Sra Number	Sample name	Tissue	Total reads	Total mapped reads	Mapping rate	Unique mapping reads	Unique mapping rate	Multipe mapping reads	Multipe mapping rate
PRJEB39502	ERR4369157	root-aut	root	3.058e+07	25671879	0.8395	16322683	0.6358	3264850	0.1272
	ERR4369158	flower-aut	flowers	2.86291e+07	24497890	0.8557	15926419	0.6501	3174238	0.1296
	ERR4369159	stem-aut	young stems	1.75721e+07	14941568	0.8503	9615808	0.6436	1945012	0.1302
	ERR4369160	leaf-aut	mature leaves	1.98783e+07	16703738	0.8403	10733236	0.6426	2113225	0.1265
	ERR4369161	bud-win	axillary buds	2.25953e+07	18482960	0.818	11503521	0.6224	2365911	0.128
	ERR4369162	stem-sum	young stems	3.02975e+07	25449894	0.84	16250793	0.6385	3131977	0.1231
	ERR4369163	stem-sum	young stems	2.00755e+07	16409747	0.8174	10214612	0.6225	1900620	0.1158
	ERR4369164	bud-aut	axillary buds	1.8059e+07	14900498	0.8251	9309469	0.6248	1824562	0.1224
	ERR4369165	bud-win	axillary buds	1.78208e+07	14194302	0.7965	8691939	0.6124	1650591	0.1163
	ERR4369166	bud-win	axillary buds	2.05725e+07	16955833	0.8242	10726934	0.6326	2066859	0.1219
	ERR4369167	bud-aut	axillary buds	1.67524e+07	13832453	0.8257	8705887	0.6294	1623550	0.1174
	ERR4369168	bud-win	axillary buds	2.4584e+07	18327383	0.7455	10401564	0.5675	2029322	0.1107
	ERR4369169	flower-win	flowers	1.97902e+07	16130979	0.8151	10018453	0.6211	1855217	0.115
	ERR4369170	flower-win	flowers	2.37612e+07	19377283	0.8155	12087688	0.6238	2491947	0.1286
	ERR4369171	flower-aut	flowers	2.25247e+07	18841899	0.8365	11835841	0.6282	2399647	0.1274
	ERR4369172	flower-win	flowers	2.36007e+07	19144914	0.8112	11846497	0.6188	2356281	0.1231
	ERR4369173	flower-aut	flowers	2.96827e+07	24411076	0.8224	15393480	0.6306	3043034	0.1247
	ERR4369174	root-win	root	2.34043e+07	19982596	0.8538	12896150	0.6454	2599327	0.1301
	ERR4369175	root-spr	root	2.50121e+07	20885081	0.835	13097523	0.6271	2708209	0.1297
	ERR4369176	root-aut	root	3.0319e+07	25477053	0.8403	16317576	0.6405	3297545	0.1294
	ERR4369177	root-win	root	2.70454e+07	20327322	0.7516	11678798	0.5745	2281461	0.1122
	ERR4369178	root-spr	root	6.31055e+06	5240279	0.8304	3351133	0.6395	623484	0.119
	ERR4369179	root-win	root	7.0606e+06	5697200	0.8069	3286724	0.5769	889312	0.1561
	ERR4369180	root-win	root	6.1222e+06	4793686	0.783	2862232	0.5971	541781	0.113
	ERR4369181	root-spr	root	2.04715e+07	16559431	0.8089	10236379	0.6182	2008800	0.1213
	ERR4369182	stem-win	young stems	1.99805e+07	16208187	0.8112	10094079	0.6228	1933879	0.1193
	ERR4369183	stem-spr	young stems	2.09491e+07	17658037	0.8429	11334368	0.6419	2193304	0.1242
	ERR4369184	stem-win	young stems	2.4584e+07	18327383	0.7455	10401564	0.5675	2029322	0.1107
	ERR4369185	stem-aut	young stems	2.70454e+07	20327322	0.7516	11678798	0.5745	2281461	0.1122
	ERR4369186	stem-spr	young stems	2.6355e+07	22623143	0.8584	14909117	0.659	2880068	0.1273
	ERR4369187	stem-win	young stems	2.889e+07	24530482	0.8491	15827783	0.6452	3197220	0.1303
	ERR4369188	stem-sum	young stems	2.5946e+07	21278319	0.8201	13301448	0.6251	2639466	0.124
	ERR4369189	stem-spr	young stems	2.1698e+07	18484516	0.8519	11789058	0.6378	2563210	0.1387
	ERR4369190	bud-spr	one bud and two leaves	2.36007e+07	19144914	0.8112	11846497	0.6188	2356281	0.1231
	ERR4369191	bud-spr	one bud and two leaves	3.42434e+07	25278499	0.7382	14153269	0.5599	2942403	0.1164
	ERR4369192	bud-spr	one bud and two leaves	3.62928e+07	27796679	0.7659	16324521	0.5873	3176756	0.1143
	ERR4369193	leaf-win	mature leaves	2.03622e+07	17091995	0.8394	10850549	0.6348	2176628	0.1273
	ERR4369194	leaf-win	mature leaves	2.77896e+07	23646200	0.8509	15354054	0.6493	3088905	0.1306
	ERR4369195	leaf-aut	mature leaves	3.82035e+07	22070141	0.5777	9800856	0.4441	1876628	0.085
	ERR4369196	leaf-win	mature leaves	3.94128e+07	33591551	0.8523	21818243	0.6495	4336413	0.1291
	ERR4369197	leaf-aut	mature leaves	3.01192e+07	23679704	0.7862	14237463	0.6013	2755357	0.1164
	ERR4369198	leaf-spr	mature leaves	2.11818e+07	17263180	0.815	10658016	0.6174	2139213	0.1239
	ERR4369199	leaf-spr	mature leaves	4.68705e+07	27081799	0.5778	12043961	0.4447	2318960	0.0856
	ERR4369200	leaf-spr	mature leaves	2.0568e+07	17476660	0.8497	11226593	0.6424	2379902	0.1362
	ERR4369201	flower-spr	young fruit	2.80852e+07	22426009	0.7985	13408032	0.5979	2920994	0.1303
	ERR4369202	flower-spr	young fruit	5.0769e+07	27471092	0.5411	11387357	0.4145	2200330	0.0801
	ERR4369203	flower-spr	young fruit	20015200	17062958	0.8525	11198564	0.6563	2232243	0.1308
	ERR4369204	bud-aut	axillary buds	3.53992e+07	29944158	0.8459	18881399	0.6306	4261412	0.1423
	ERR4369205	leaf-sum	mature leaves	2.82732e+07	23701419	0.8383	15229612	0.6426	3105284	0.131
	ERR4369206	leaf-sum	mature leaves	3.18243e+07	26929743	0.8462	16892044	0.6273	3912775	0.1453
	ERR4369207	leaf-sum	mature leaves	3.09823e+07	26049906	0.8408	16920548	0.6495	3334964	0.128
	ERR4369208	stem-sum	young stems	2.80283e+07	23630674	0.8431	14990595	0.6344	3185351	0.1348
	ERR4369209	stem-sum	young stems	2.953e+07	25029601	0.8476	16258291	0.6496	3287919	0.1314
	ERR4369210	stem-sum	young stems	2.02411e+07	16441820	0.8123	10132290	0.6163	2043173	0.1243
	ERR4369211	bud-sum	axillary buds	2.59483e+07	20774173	0.8006	12570779	0.6051	2466697	0.1187
	ERR4369212	bud-sum	axillary buds	2.3392e+07	18898372	0.8079	11548701	0.6111	2208415	0.1169
	ERR4369213	bud-sum	axillary buds	2.48882e+07	19967808	0.8023	12184158	0.6102	2289113	0.1146
	ERR4369214	root-sum	root	1.83959e+07	15312749	0.8324	9693129	0.633	1889250	0.1234
	ERR4369216	root-sum	root	1.7621e+07	14297662	0.8114	8318150	0.5818	2305607	0.1613
PRJNA411886	SRR6073184	TAB0h-2	two leaves and one bud	2.70389e+07	21376938	0.7906	10061324	0.4707	5061026	0.2368
	SRR6073185	FL24h-2	two leaves and one bud	3.22525e+07	26985701	0.8367	15285595	0.5664	5326582	0.1974
	SRR6073186	FL0h-2	two leaves and one bud	3.22659e+07	26590293	0.8241	13743368	0.5169	6162884	0.2318
	SRR6073187	FL24h-1	two leaves and one bud	3.3714e+07	26883547	0.7974	13475246	0.5012	5778722	0.215
	SRR6073188	FL48h-1	two leaves and one bud	2.7253e+07	21478108	0.7881	9838532	0.4581	5297681	0.2467
	SRR6073189	FL24h-3	two leaves and one bud	2.34918e+07	19516958	0.8308	10403347	0.533	4365853	0.2237
	SRR6073190	FL48h-2	two leaves and one bud	2.77236e+07	22686219	0.8183	10331249	0.4554	6529145	0.2878
	SRR6073191	TAB0h-1	two leaves and one bud	2.62889e+07	20197739	0.7683	8982577	0.4447	4750827	0.2352
	SRR6073192	FL0h-3	two leaves and one bud	3.22921e+07	27067227	0.8382	14600529	0.5394	6104059	0.2255
	SRR6073193	FL48h-3	two leaves and one bud	2.53752e+07	20467626	0.8066	10201635	0.4984	4594717	0.2245
	SRR6073194	TAB24h-1	two leaves and one bud	3.4132e+07	27066687	0.793	12439040	0.4596	6830057	0.2523
	SRR6073195	TAB24h-2	two leaves and one bud	3.25626e+07	26421284	0.8114	13328147	0.5044	5985619	0.2265
	SRR6073196	FL0h-1	two leaves and one bud	3.25231e+07	27088469	0.8329	14398089	0.5315	6199141	0.2288
	SRR6073197	TAB0h-3	two leaves and one bud	3.55896e+07	26777628	0.7524	11845368	0.4424	5868894	0.2192
	SRR6073198	TAB48h-2	two leaves and one bud	3.30631e+07	26883642	0.8131	13394187	0.4982	6353581	0.2363
	SRR6073199	TAB48h-3	two leaves and one bud	3.41502e+07	26903549	0.7878	12249150	0.4553	6659948	0.2475
	SRR6073200	TAB24h-3	two leaves and one bud	3.32123e+07	27174317	0.8182	13389399	0.4927	6762805	0.2489
	SRR6073201	TAB48h-1	two leaves and one bud	3.54381e+07	27152640	0.7662	11783857	0.434	6626226	0.244
PRJNA387105	SRR5658667	SCZ_DA_7d2	DA_7d leaves	2.81717e+07	23019101	0.8171	13432794	0.5835	2830404	0.123
	SRR5658668	SCZ_DA_7d1	DA_7d leaves	2.82486e+07	23370083	0.8273	13733827	0.5877	2862012	0.1225
	SRR5658669	SCZ_CA2_7d2	CA2_7d leaves	2.69888e+07	23760903	0.8804	15733621	0.6622	3085055	0.1298
	SRR5658670	SCZ_CA2_7d1	CA2_7d leaves	2.79207e+07	24327264	0.8713	16078159	0.6609	3055104	0.1256
	SRR5658671	SCZ_CA1_7d2	CA1_7d leaves	2.78602e+07	24399993	0.8758	16419711	0.6729	3164477	0.1297
	SRR5658672	SCZ_CA1_7d1	CA1_7d leaves	2.77129e+07	24279269	0.8761	16220835	0.6681	3091081	0.1273
	SRR5658673	SCZ_CA_6h2	CA_6h leaves	2.88098e+07	24439378	0.8483	15888545	0.6501	2774309	0.1135
	SRR5658674	SCZ_CA_6h1	CA_6h leaves	2.72496e+07	23396499	0.8586	15364892	0.6567	2794560	0.1194
	SRR5658675	SCZ_NA2	NA leaves	2.6598e+07	23283884	0.8754	15845839	0.6805	2926489	0.1257
	SRR5658676	SCZ_NA1	NA leaves	2.68781e+07	23268361	0.8657	15637965	0.6721	2841376	0.1221
unpublic data from our lab		Fs1pe-1	petal at stage 1	24015079	19949572	0.8856	16538072	0.828994	3411500	0.171006
		Fs1pe-2	petal at stage 1	27382634	22724399	0.8855	18832845	0.82875	3891554	0.17125
		Fs1pe-3	petal at stage 1	31413853	26131848	0.8859	21523320	0.823643	4608528	0.176357
		Fs1pi-1	pistil at stage 1	30648109	25407636	0.8823	21099078	0.830423	4308558	0.169577
		Fs1pi-2	pistil at stage 1	23388878	19344533	0.8804	16144141	0.834558	3200392	0.165442
		Fs1pi-3	pistil at stage 1	30973899	25594237	0.8801	21407204	0.836407	4187033	0.163593
		Fs1se-1	sepal at stage 1	29885476	24708398	0.8804	20532045	0.830974	4176353	0.169026
		Fs1se-2	sepal at stage 1	23304654	18955734	0.8657	15972518	0.842622	2983216	0.157378
		Fs1se-3	sepal at stage 1	24409280	20260961	0.8818	16921850	0.835195	3339111	0.164805
		Fs1st-1	stamen at stage 1	35438254	30175421	0.9002	25164527	0.833941	5010894	0.166059
		Fs1st-2	stamen at stage 1	25138598	21131584	0.8912	17713174	0.838232	3418410	0.161768
		Fs1st-3	stamen at stage 1	29559198	24926967	0.8933	20832437	0.835739	4094530	0.164261
		Fs2pe-1	petal at stage 2	24065331	20005178	0.8871	16687394	0.834154	3317784	0.165846
		Fs2pe-2	petal at stage 2	23114619	19310433	0.8881	15974682	0.827257	3335751	0.172743
		Fs2pe-3	petal at stage 2	25741174	21412658	0.8846	17804370	0.831488	3608288	0.168512
		Fs2pi-1	pistil at stage 2	26510825	22001173	0.8827	18382275	0.835513	3618898	0.164487
		Fs2pi-2	pistil at stage 2	21449616	17812591	0.8834	14908508	0.836965	2904083	0.163035
		Fs2pi-3	pistil at stage 2	21597700	17880961	0.8828	14897882	0.83317	2983079	0.16683
		Fs2se-1	sepal at stage 2	21899584	18207100	0.8831	15264417	0.838377	2942683	0.161623
		Fs2se-2	sepal at stage 2	20565269	16905852	0.8795	14110873	0.834674	2794979	0.165326
		Fs2se-3	sepal at stage 2	21220327	17689682	0.8851	14794728	0.836348	2894954	0.163652
		Fs2st-1	stamen at stage 2	20957494	17650484	0.8926	14519301	0.822601	3131183	0.177399
		Fs2st-2	stamen at stage 2	25107003	21176772	0.8938	17466025	0.824773	3710747	0.175227
		Fs2st-3	stamen at stage 2	21145050	17721205	0.89	14687015	0.828782	3034190	0.171218
		Fs3pe-1	petal at stage 3	22187041	18341945	0.8822	15266545	0.83233	3075400	0.16767
		Fs3pe-2	petal at stage 3	22320450	18401170	0.8774	15288911	0.830866	3112259	0.169134
		Fs3pe-3	petal at stage 3	27708917	23024556	0.8849	19118044	0.830333	3906512	0.169667
		Fs3pi-1	pistil at stage 3	21592238	17999646	0.885	14917001	0.828739	3082645	0.171261
		Fs3pi-2	pistil at stage 3	20475637	16999929	0.8824	13570568	0.798272	3429361	0.201728
		Fs3pi-3	pistil at stage 3	21616830	17932032	0.8824	15024155	0.837839	2907877	0.162161
		Fs3se-1	sepal at stage 3	23601739	19631568	0.884	16486825	0.839812	3144743	0.160188
		Fs3se-2	sepal at stage 3	23218186	19322237	0.8845	16214600	0.839168	3107637	0.160832
		Fs3se-3	sepal at stage 3	24843274	20807592	0.8873	17405820	0.836513	3401772	0.163487
		Fs3st-1	stamen at stage 3	23217761	19452862	0.8894	16147640	0.830091	3305222	0.169909
		Fs3st-2	stamen at stage 3	26666030	22321202	0.8907	18419564	0.825205	3901638	0.174795
		Fs3st-3	stamen at stage 3	23275624	19577870	0.8915	16341390	0.834687	3236480	0.165313

[truncated: 1 more sheets: Supplementary Table S11]
